# Supplementary material for: Benchmarking the PEPOP methods for mimicking discontinuous epitopes
Source: BMC Bioinformatics. 2019 Dec 30;20:738. doi: 10.1186/s12859-019-3189-3 (PMC6937815; doi:10.1186/s12859-019-3189-3)
Supplement: Supplementary file 1 — Additional file 1: Table S1. The 75 antigen-monoclonal antibody complexes. [file 12859_2019_3189_MOESM1_ESM.xlsx]

## Sheet: Supplementary_Materials_R0
Table S1. The 75 antigen-monoclonal antibody complexes.
Epitopes are defined as antigen residues containing at least one atom separated from one antibody atom by a 4Å distance. Concerning the PEPOP cluster or patch including the most epitope residues, the lowest value was 74% for the extracellular domain of tissue factor (TF) (PDB code 1AHW), for which five epitopic aa are buried out of 19 aa, and the highest value was 100% for nine antigens (PDB code…
Ag		Epitope																PEPOP										PEPOP cluster or patch including the most epitope residuesb						Peptides
Name	Size	Chains	Contacting Residues	Size	Nb of buried aa	Surface accessibility (%)	Segment compositiona											Segments		Clusters		10Å-radius patches		15Å-radius patches		Varying patches		taking into account positions			without taking into account positions
							1	2	3	4	5	6	7	8	≥9	Nb	Avg size	Nb	Avg size	Nb	Avg size	Nb	Avg size	Nb	Avg size	Nb	Avg size	Nb	%	Type	Nb	%	Type	Peptide number	Mean number per method	Mean peptide length
1AFV	151	A	A: T72, N74, E75, E76, A77, A78, E79, D81, R82, L83, P85, R100, G101, S102;	14	3	78.57	2		2			1				5	2.8	28	3.68	5	20.6	28	9.79	28	28.04	103	32.4	11	78.57%	C	14	100	C	1159	34	14.81
1AHW	200	C	C: K149, I152, T154, Y156, K165, K166, T167, A168, K169, T170, N171, Q190, V192, P194, R196, V198, R200, K201, D204;	19	5	73.68	10	1					1			12	1.58	46	2.72	2	62.5	46	10.35	46	24.83	125	31.54	14	73.68%	C	19	100	C	1755	51	13.73
1AR1	252	B	B: S25, P26, H29, D30, V166, G167, K168, S205, V206, D207, Q208, E209, S235, Q236, E237, E240;	16	3	81.25	1	2	2		1					6	2.67	39	4.41	5	34.4	39	11.21	39	23.59	172	30.36	13	81.25%	VP	16	100	VP	1648	48	15.18
1BGX	828	T	T: R313, K314, E315, L352, P382, S383, T385, T386, E388, R392, E397, W398, T399, E400, S460, A464, I467, E471, F475, P481, F482, N483, L484, N485, S486, T506, E507, K511, R512, S515, A516, I532, Y535, R536, T539, L541, K542, S543, T544, Y545, I546, D547, P548, N565, A568, T569, A570, D578, N580, N583, R728, D732;	52	2	96.15	16	6	2	1		1		1		27	1.93	154	3.06	4	117.75	154	9.8	154	24.56	471	35.29	30	57.69%	C	50	96.15	C	5979	175	14.53
1BJ1	188	V W	W: Y45, K48, Q79, I80, M81, R82, I83, H86, Q87, G88, Q89, H90, I91, G92, E93, M94; V: F17, Y21;	18	2	88.89	4				1				1	6	3	39	3.62	4	35.25	39	15.26	39	30.18	141	35.67	16	88.89%	C	18	100	C	1598	47	15.46
1BQL	129	Y	Y: Q41, T43, N44, R45, N46, D48, Y53, G67, K68, T69, P70, S81, L84;	13	2	84.62	5			2						7	1.86	28	2.79	5	15.6	28	10.75	28	23.86	78	29.87	11	84.62%	VP	12	92.31	VP	1116	32	13.38
1DEE	54	H	H: Q2824, G2827, F2828, Q2830, S2831, D2834, D2835, Q2838, N2841, V2842, E2845, L2849;	12	1	91.67	4	4								8	1.5	11	3.82	4	10.5	11	12.64	11	25.64	42	28.83	11	91.67%	VP	11	91.67	VP	488	14	13.08
1DQJ	129	C	C: R14, H15, G16, D18, N19, Y20, R21, W62, W63, R73, L75, N77, T89, N93, K96, K97, I98, S100, D101, G102, N103;	21	1	95.24	5	1	2	2						10	2.1	27	2.96	4	20	27	10.59	27	24.63	80	30.84	19	90.48%	VP	21	100	VP	1046	30	13.63
1E6J	210	P	P: E187, A204, L205, G206, P207, A208, A209, T210, E212, E213, T216, A217;	12	2	83.33	1	2					1			4	3	42	3.45	2	72.5	42	8.93	42	24.9	145	31.08	10	83.33%	C	12	100	C	1687	49	14.5
1EGJ	101	A	A: K362, M363, R364, Y365, E366, H367, H395, T416, R418, T419, Y421;	11	0	100	3	1				1				5	2.2	22	3.5	4	19.25	22	13.5	22	33.36	77	35.84	11	1	VP	11	100	VP	909	26	16.21
1EO8	319	A	A: K50, L59, D60, I62, D63, P74, H75, V78, F79, E82, R90, K92, F94, D271, P273;	15	3	80	7	4								11	1.36	63	3.14	4	49.5	63	10.46	63	25.02	198	30.69	11	73.33%	VP	15	100	C	2463	72	14.26
1FBI	129	X	X: R14, H15, G16, Y20, R21, W63, G71, R73, L75, N77, N93, K96, K97, S100, D101;	15	1	93.33	6	3	1							10	1.5	29	2.79	5	16.2	29	11.14	29	26.1	81	31.53	12	0.8	VP	15	100	VP	1158	34	13.85
1FDL	129	Y	Y: D18, N19, G22, Y23, S24, N27, K116, G117, T118, D119, V120, Q121, I124, R125;	14	2	85.71	1	2	1			1				5	2.8	25	3.16	4	19.75	25	11.52	25	23.44	79	30.22	12	85.71%	VP	14	100	VP	1001	29	13.56
1FE8	186	A	A: P962, R963, Q966, P981, W982, N983, V984, V985, P986, E987, A989, H990, S993, L994, D996, V997, X1022, H1023, G1024, R1026;	20	2	85	2	4	1				1			8	2.5	42	2.48	6	17.33	42	9.24	42	23.07	104	30.29	16	0.8	VP	17	85	VP	1636	48	13.62
1FJ1	251	F	F: S206, S207, A208, A209, K211, T213, A214, A215, T226, N228, S229, K230, D249, S250, N251, G252, T253;	17	1	94.12	2		2	1	1					6	2.83	49	3.53	2	86.5	49	12.67	49	31.73	173	36.4	16	94.12%	C	17	100	C	1918	56	15.69
1FSK	159	A	A: E42, N43, I44, E45, G46, N47, G48, G49, P50, G51, T52, I53, R70, D72, H76, E87, K97;	17	2	88.24	5								1	6	2.83	37	2.84	6	17.5	37	11.05	37	26.11	105	35.2	15	88.24%	VP	17	100	VP	1479	43	14.11
1G9M	305	G	G: C119, V120, L122, V200, T202, Q203, R419, K421, Q422, I423, M434, P437;	12	0	100	5	2	1							8	1.5	66	2.95	4	48.75	66	11.76	66	31.39	195	34.66	12	1	VP	12	100	VP	2214	65	15.11
1H0D	122	C	C: G34, L35, T36, S37, P38, C39, K40, D41, L83, G85, G86, S87, P88, W89, P90, P91, Q93;	17	3	82.35	2						1	1		4	4.25	25	3.24	5	16.2	25	10.4	25	24.56	81	30.16	14	82.35%	C	15	88.24	C	1034	30	14.08
1I9R	143	A	A: E129, A130, S132, A141, E142, K143, G144, Y146, C178, S179, P217, C218, S245, Q246, S248, H249, G250, T251;	18	4	77.78	2	4		2						8	2.25	29	3.17	5	18.4	29	10.83	29	28.69	92	33.38	13	72.22%	VP	17	94.44	VP	1173	34	14.06
1IAI	433	I M	I: E1, F29, N30, N31, R52, N54, S55, L103, F104, Y105, Y106; M: S27, S28, I29, S30, S31, N93;	17	1	94.12	3	1	1	1	1					7	2.43	103	2.4	3	82.33	103	9.73	103	25.24	247	34.7	13	76.47%	VP	17	100	C	3723	109	14
1IGC	58	A	A: K15, T16, L17, K18, G19, E20, T21, T22, Y38, N40, D41, N42, G43;	13	0	100	1			1				1		3	4.33	12	3.83	4	11.5	12	15.25	12	34.33	46	32.17	13	1	VP	13	100	VP	521	15	14.95
1IQD	156	C	C: F2196, T2197, N2198, M2199, F2200, R2215, R2220, Q2222, V2223, S2250, L2251, L2252, T2253, M2255, H2315, Q2316;	16	1	93.75	3	2		1	1					7	2.29	29	3.1	4	22.5	29	10.83	29	23.66	90	30.57	15	93.75%	VP	15	93.75	VP	1151	33	13.94
1JHL	129	A	A: R21, Y23, D103, N106, R112, K113, K116, G117, T118, D119, N121;	11	0	100	5	1		1						7	1.57	26	3.08	4	20	26	11.27	26	24.5	80	31.02	11	1	VP	11	100	C	1040	30	13.46
1JPS	200	T	T: I152, T154, Y156, G164, K165, K166, T167, A168, K169, T170, N171, Q190, V192, P194, T197, V198, N199, R200, K201, T203, D204;	21	4	80.95	6	1			1			1		9	2.33	45	2.89	2	65	45	10.49	45	26.38	130	33.75	17	80.95%	C	21	100	C	1738	51	14.44
1JRH	95	I	I: K47, Y49, G50, V51, K52, N53, S54, E55, W56, D76, S78, N79, W82, R84, K98;	15	1	93.33	5	1						1		7	2.14	19	3.68	4	17.5	19	13.47	19	32.79	70	34.47	14	93.33%	VP	15	100	VP	796	23	14.72
1K4C	103	C	C: Y45, L49, A50, R52, G53, A54, P55, G56, A57, Q58, I60, T61, Y62, R64;	14	3	78.57	2	1	1				1			5	2.8	22	3.36	5	14.8	22	10	22	23.27	74	28.91	11	78.57%	VP	13	92.86	VP	929	27	13.64
1KB5	229	A B	A: Q1, Q2, D26, Y94, Q95, G96, G97, R101, A103; B: W31, Q42, Q44, W45, R50, S51, D54, E56, K58, S59, L60, P61, P98, W100;	23	5	78.26	7	3		1		1				12	1.92	52	2.5	4	32.5	52	9.62	52	24.56	130	31.18	16	69.57%	VP	23	100	C	1980	58	13.68
1KB9	185	E	E: P123, H124, I126, Q127, N130, S131, V132, D133, M134, T142, D143, A144, V147, K148, D149, P150, Q151;	17	2	88.24		2	1		2					5	3.4	23	6.09	3	46.67	23	12.39	23	25.87	140	26.5	15	88.24%	C	17	100	C	1047	30	15.75
1KEN	320	A	A: G135, S136, N137, K156, G158, S186, T187, Q189, E190, T192, S193, L194, W222, G225, L226, S227;	16	3	81.25	3	2	3							8	2	60	3.27	3	65.33	60	10.07	60	23.97	196	29.91	13	81.25%	C	16	100	C	2375	69	13.93
1LK3	136	A	A: M39, F71, E74, E75, P78, Q79, N82, Q83, K125, F128, N129, K130, L131, Q132, E133, K134, I136, Y137;	18	3	83.33	3	4					1			8	2.25	32	2.72	6	14.5	32	8.28	32	25.09	87	31.29	15	83.33%	P15	17	94.44%	VP	1281	37	13.19
1MHP	192	B	B: S156, N157, S158, Y160, E192, Q218, R219, G220, G221, R222, Q223, T224, E259, H261, N263, Y264, Y289, R291, L294;	19	4	78.95	7	1	1				1			10	1.9	38	2.63	5	20	38	9.11	38	21.53	100	27.56	13	68.42%	VP	18	94.74	VP	1476	43	13.5
1MLC	129	E	E: Q41, T43, R45, N46, T47, D48, G49, S50, T51, Y53, G67, R68, P70, P79, S81, L84;	16	3	81.25	7	1					1			9	1.78	26	3.04	5	15.8	26	11.31	26	24.04	79	30.89	13	81.25%	VP	15	93.75	VP	1052	30	13.49
1N8Z	581	C	C: P557, E558, D560, Q561, K569, D570, P571, P572, F573, I591, K593, D596, E598, A600, Q602, P603, C604;	17	1	94.12	5	2	1		1					9	1.89	118	2.85	3	112	118	10.88	118	24.61	336	33.2	16	94.12%	C	17	100	C	4514	132	14.09
1NCA	386	N	N: P326, R327, P328, N329, G343, N344, N345, N347, I366, S367, I368, A369, S370, S372, L399, N400, T401, D402, W403, P431, K432;	21	4	80.95	2	1	1	1	2					7	3	70	2.54	4	44.5	70	9.17	70	21.79	178	29.11	17	80.95%	VP	21	100	C	2657	78	13.57
1NDG	129	C	C: R614, H615, G616, N619, Y620, R621, W662, W663, S672, R673, N674, L675, N677, T689, N693, K696, K697, I698, S700, D701, G702;	21	1	95.24	3	1	4	1						9	2.33	26	3.04	5	15.8	26	10.23	26	24.35	79	30.37	19	90.48%	VP	21	100	VP	1056	31	13.52
1NDM	129	C	C: H615, G616, D618, N619, Y620, R621, W663, R673, L675, T689, N693, K696, K697, I698, S700, D701, G702, N703;	18	1	94.44	5	1	1	2						9	2	28	2.79	4	19.5	28	10.36	28	24.04	78	30.18	16	88.89%	VP	18	100	VP	1097	32	13.54
1NFD	238	D	D: E14, D118, R120, N121, T123, D223, K224, W225, P226, E227, G228, S229, P230;	13	0	100	3	1						1		5	2.6	60	2.57	2	77	60	10.48	60	27.9	154	33.77	13	1	VP	13	100	C	2208	64	14.36
1NL0	33	G	G: K5, L6, X8, F9, V10, Q11, X30;	7	0	100	1	1		1						3	2.33	12	2.42	3	9.67	12	8.58	12	19.42	29	20.72	5	1	C	5	100	C	486	14	13.83
1NMB	385	N	N: P328, N329, D330, P331, T332, Y341, P342, G343, N344, I366, S367, I368, A369, S370, S372, N400, T401, W403, K432;	19	3	84.21	3	1		1	2					7	2.71	70	2.5	4	43.75	70	9.29	70	21.26	175	28.21	15	78.95%	VP	19	100	C	2632	77	13.56
1NSN	138	S	S: K9, E57, A60, F61, K64, N68, K70, D95, G96, K97, M98, R105, Q106, T120, H121, H124, K127, E135;	18	2	88.89	8	3		1						12	1.5	26	3.31	3	28.67	26	10.46	26	23.42	86	27.74	13	72.22%	VP	18	100	VP	1041	30	13.7
1OAK	196	A	A: P627, Q628, R629, S631, R632, N633, F634, V635, R636, N658, K660, Q661, L664;	13	3	76.92	2	1	1			1				5	2.6	42	2.38	5	20	42	8.55	42	21.43	100	27.43	10	76.92%	C	12	92.31	VP	1623	47	12.87
1OAZ	115	A	A: G33, P34, I35, E37, R41, Y43, V46, G47, P48, R87, G88, I89, G106, A107, L108, S109, Q112;	17	3	82.35	4		3	1						8	2.13	20	3.95	5	15.8	20	12.65	20	25.6	79	30.11	14	82.35%	VP	17	100	VP	872	25	15.52
1OB1	191	C F	C: V8, K9, K10, Q11, P13, Q14, D23, E24, R25, E26, C28, G38, D39;	13	1	92.31%	1	2		2						5	2.6	41	3.27	2	67	41	11.71	41	23.61	134	30.43	12	92.31%	C	13	100	C	1614	47	13.66
1ORS	132	C	C: E107, A111, G112, L113, G114, L115, F116, R117, V119, R123;	10	1	0.9	3						1			4	2.5	23	4.48	5	20.6	23	11.83	23	29.83	103	33.34	9	0.9	C	10	100	C	1001	29	15.03
1OSP	251	O	O: V30, D33, L34, P35, S43, K44, E45, K46, Y52, K69, N70, N71, D92, D93, L94, G95, K117, D118, K119;	19	4	78.95%	2		3	2						7	2.71	50	3.54	2	88.5	50	12.62	50	30.4	177	37.03	15	78.95%	C	18	94.74	C	1969	57	14.61
1OTS	885	A B	A: K243, D246, P248, L249, N250, P380, Q381, Y382, H383;	9	0	1	2		1	1						4	2.25	150	2.47	5	74	150	8.8	150	22.48	370	30.78	9	1	C	9	100	C	5635	165	13.46
1P2C	129	C	C: Q641, T643, R645, N646, T647, D648, G649, S650, T651, Y653, N665, D666, G667, R668, P670, P679, S681, L684;	18	3	83.33%	7			1			1			9	2	27	3	5	16.2	27	11.15	27	24.15	81	31.57	15	83.33%	VP	17	94.44	VP	1089	32	13.61
1PG7	423	H L	H: Y33, D52, E53, Q54, N56, I58, D95, T96, A97, A98, Y99; L: R27, D28, I29, K30, Y32, Y49, Y50, S53, H91, G92, E93, S94, W96;	24	6	0.75	6	1	1	2	1					11	2.18	99	2.38	3	78.67	99	9.68	99	25.23	236	32.81	16	66.67%	VP	22	91.67	C	3519	103	15.09
1PKQ	119	E	E: G1C, Q2, K30, T33, G34, Y40, S45, N53, G54, R101, D102, H103, S104, Y105, Q106, E107, E108;	17	1	94.12%	3	3						1		7	2.43	30	2.53	6	12.67	30	10.53	30	24.77	76	31.41	16	94.12%	VP	17	100	VP	1186	34	13.7
1QFU	318	A	A: T48, G49, K50, L59, D60, I62, D63, P74, H75, V78, F79, R90, K92, F94, P143, D271, A272, P273, I274;	19	3	84.21%	4	4	1	1						10	1.9	64	3.03	3	64.67	64	10.45	64	24.72	194	30.32	14	73.68%	VP	18	94.74	C	2467	72	13.76
1QFW	197	A B	A: K44, Q50, N52; B: K20, F64, S66, R68, P73, R74, G75, V76, N77, P78, V79, V80, S81;	16	2	87.5%	7								1	8	2	45	2.93	3	44	45	11.31	45	29.22	132	33.77	14	87.5%	C	16	100	C	1736	51	13.82
1R0A	429	B	B: R199, H221, Q222, K223, E224, P225, P226, F227, W229, M230, R358;	11	0	1	2	1					1			4	2.75	87	2.92	4	63.5	87	9.54	87	24.78	254	34.06	11	1	VP	11	100	C	3349	98	13.91
1RJL	95	C	C: S232, N233, A250, D251, S252, K253, K254, N272, T273, A274, G275, T276, S277;	13	2	84.62%		1			1	1				3	4.33	14	5.21	4	18.25	14	14	14	32.29	73	34.15	11	84.62%	VP	13	100	VP	649	19	14.45
1RVF	804	1 2 3	1: T80, E81, G89, I90, D91, N92, R94, E95, A96, K97, N100, K273; 2: E136, G138, N139, V140, V162; 3: E236;	18	3	83.33%	5	1	1	2						9	2	143	2.71	4	96.75	143	9.3	143	23.08	387	30.96	9	0.5	C	18	100	C	5415	159	14.14
1S78	568	B	B: K128, Q156, F236, H245, C246, A248, Y252, T254, D255, T256, F257, T268, V286, G287, S288, T290, V292, P294, L295, H296, K311, K314, P315;	23	2	91.3%	9	2	2	1						14	1.64	116	2.9	3	112	116	11.09	116	26.37	336	33.82	19	82.61%	C	23	100	C	4138	121	14.69
1SY6	168	A	A: G139, S140, E141, G153, E155, R186, G187, S188, K189, P190, D192;	11	0	1	3		1		1					5	2.2	31	3.52	4	27.25	31	11.29	31	26.42	109	33.17	11	1	VP	11	100	VP	1255	36	14.62
1TPX	102	A	A: G127, L128, N156, Y158, R159, I185, K188, Q189, T191, V192, T193, T194, T195, T196, K197, G198, E199, N200;	18	1	94.44%	2	3							1	6	3	18	4.33	4	19.5	18	12.56	18	30.06	78	34.54	17	94.44%	VP	18	100	VP	780	22	14.91
1TXV	452	P	A: R77, N78, V79, G80, S81, Q82, L84, N149, I154, N158, S205, S206, R208, P209, G210, I211, L213, W214, H215;	19	2	89.47%	4	1	1	1		1				8	2.38	85	2.62	6	37.17	85	9.14	85	24.09	223	30.75	15	78.95%	P15	17	89.47	C	1625	47	15.04
1TZH	188	A	W: K16; V: Y45, Q79, R82, I83, K84, P85, H86, Q87, G88, Q89, H90, I91, G92;	14	1	92.86%	3								1	4	3.5	40	3.5	4	35	40	14.73	40	30.57	140	36.34	13	92.86%	C	14	100	C	1743	51	15.09
1UJ3	205	W V	C: K722, K749, I752, T754, Y756, K765, K766, T767, A768, K769, N771, Q790, V792, P794, R796, T797, N799, R800, K801, D804;	20	5	0.75	10	1	1		1					13	1.54	45	2.93	2	66	45	11.36	45	26.07	132	32.78	15	0.75	C	20	100	VP	1195	35	14.03
1V7M	145	C	V: E57, T58, Q61, T68, L71, M75, R98, G102, Q105, S106, G109, T110, Q111, L112, P113, P114, Q115;	17	1	94.12%	6	2					1			9	1.89	30	2.97	4	22.25	30	9.33	30	24.67	89	30.04	15	88.24%	VP	17	100	VP	884	26	13.93
1WEJ	104	V	F: F36, G37, T58, K60, E61, E62, A96, K99, K100, N103, E104;	11	1	90.91%	2	3	1							6	1.83	21	3.33	5	14	21	11.43	21	25.81	70	32.29	10	90.91%	VP	11	100	VP	722	21	13.7
1XIW	87	F	E: E35, L37, N44, I45, G46, G47, D48, E49, K52, S56, Y78, R80, G81, S82, K83, P84, E85, D86;	18	4	77.78%	5					1	1			7	2.57	17	3.41	5	11.6	17	10.82	17	22	58	29.34	14	77.78%	P15	18	100	VP	1162	34	14.91
1YJD	118	E	C: E32, R34, V49, Y51, Q59, Y61, S62, K63, T64, G65, E97, M99, Y100, Y104;	14	2	85.71%	7	1			1					9	1.56	29	2.72	6	13.17	29	11.76	29	28.28	79	34.37	12	85.71%	C	14	100	VP	2303	67	13.73
1YNT	252	C	F: T2037, A2038, L2039, E2041, P2043, T2044, Y2047, N2050, Q2052, C2062, T2063, S2064, K2065, A2066, V2067, T2068, I2114, K2115, G2116;	19	4	78.95%	4	1	2				1			8	2.38	61	2.57	2	78.5	61	10.38	61	27.62	157	35.06	15	78.95%	C	18	94.74	C	4843	142	14.64
1YY9	613	F	A: P349, R353, L382, Q384, Q408, H409, Q411, F412, V417, S418, I438, S440, G441, K443, K465, I467, S468, N469, G471, N473;	20	3	0.85	9	4	1							14	1.43	126	2.9	3	121.67	126	10.67	126	26.79	365	33.36	17	0.85	C	20	100	C	1331	39	14.51
1Z3G	173	A	A: K44, L47, G48, Q56, C57, I58, E59, N60, P61, D62, P63, Q65, V66, N67, M68, Y69, G72, C73, E75;	19	2	89.47%	2	2			1			1		6	3.17	32	4	5	25.6	32	12.13	32	29.91	128	35.54	17	89.47%	VP	19	100	C	809	23	13.25
1ZA3	91	A	R: E25, G26, L27, I34, E36, D37, G38, H53, W54, D56, L57, L58, F59, L61, R62;	15	1	93.33%	1	2	2	1						6	2.5	20	3.5	2	35	20	12.9	20	28.7	70	30.4	14	93.33%	C	15	100	C	921	27	14.1
1ZTX	101	R	E: Y302, S306, K307, A308, F309, T330, G331, T332, D333, A365, T366, A367, N368, G389, E390, Q391;	16	2	87.5%	1		1	3						5	3.2	23	3.04	4	17.5	23	11.96	23	31.65	70	33.2	14	87.5%	VP	16	100	VP	1573	46	13.37
2ADF	189	E	A: I975, T976, T977, I978, D979, P981, W982, N983, D1009, G1012, F1013, R1016, Y1017, M1022, H1023;	15	3	0.8	1	3	1		1					6	2.5	41	2.51	5	20.6	41	9.27	41	23.1	103	29.65	11	73.33%	VP	13	86.67	VP	2695	79	13.54
2AEP	388	A	A: D147, H150, R152, T153, P154, H197, D198, E199, W218, S219, K220, K221, I222, R224, G244, S245, A246, G248, R249, A250, D251;	21	4	80.95%	3		3	1	1					8	2.63	71	2.52	4	44.75	71	9.39	71	21.1	179	28.91	16	76.19%	P15	20	95.24	VP	2793	82	14.34
2B4C	338	A	G: C119, V120, L122, V200, T319, T320, E322, I323, R327, K421, Q422, I423, K432, M434, Y435, A436, P437;	17	2	88.24%	4	3	1	1						9	1.89	72	3.07	5	44.2	72	10.54	72	25.28	221	32.89	11	64.71%	VP	16	94.12	C	965	28	13.44
2JEL	85	G	P: M1, F2, Q3, Q4, T34, S41, S64, E66, G67, E68, E70, Q71, K72, E75, H76;	15	1	93.33%	3	1	2	1						7	2.14	24	2.29	7	7.86	24	9.38	24	25.79	55	30.49	14	93.33%	VP	15	100	VP	3202	94	13.36
2VIR	267	C	C: G129, V130, T131, Q132, N133, G134, G135, S136, N137, T155, K156, S157, G158, S159, E190, S193, L194;	17	4	76.47%	1	1			1				1	4	4.25	59	2.51	4	37	59	8.8	59	23.14	148	29.49	12	70.59%	VP	17	100	VP	2237	65	13.56
3HFM	129	Y	Y: R14, H15, G16, N19, Y20, R21, W63, R73, L75, T89, N93, K96, K97, I98, S100, D101, G102;	17	1	94.12%	5		4							9	1.89	27	2.93	5	15.8	27	11.04	27	24.44	79	30.11	15	88.24%	VP	17	100	VP	1079	31	13.59
Average				16.7	2.12	87.75%	1	0	0	0	0	0	0	0	0	7.61	2.38	46.95	3.13	4.07	39.53	46.95	10.87	46.95	25.86	138.81	31.67	13.76	84.19%		16.35	97.94
Median				17	2	88.24%	3	1	1	0	0	0	0	0	0	7	2.29	37	3	4	25.6	37	10.67	37	24.9	104	31.18	14	84.62%		17	100
The characteristics of the dataset (proteins, epitopes, segments) are in accordance with the analysis by Rubinstein et al. (1). Among the 75 experimentally defined epitopes, 65 contain at least one segment of more than 3 aa, a result in accordance with the analysis by Sun and coll. (2). The average length of the protein segments determined by PEPOP is 3.13 aa. Thus, we found that segments of only…
a Number of segments including in the epitope containing 1, 2, …, or more than 9 aa
b Only the PEPOP cluster or patch including the most number of epitopic aa is considered
